# Supplementary material for: Alcalase-Based Chickpea (Cicer arietinum L.) Protein Hydrolysates Efficiently Reduce Systolic Blood Pressure in Spontaneously Hypertensive Rats
Source: Foods. 2024 Apr 16;13(8):1216. doi: 10.3390/foods13081216 (PMC11049421; doi:10.3390/foods13081216)
Supplement: Supplementary file 1 [file foods-13-01216-s001.zip]

Archive with 1 entries (1 files):
- foods-2960126-supplementary.pdf
